# Supplementary material for: UV-Activated NO2 Gas Sensing: Photoactivated Processes on the Surface of Metal Oxides
Source: Nanomaterials (Basel). 2025 Nov 28;15(23):1795. doi: 10.3390/nano15231795 (PMC12693671; doi:10.3390/nano15231795)
Supplement: Supplementary file 1 [file nanomaterials-15-01795-s001.zip]

Archive with 1 entries (1 files):
- nanomaterials-3966244-supplementary.pdf
